# Supplementary material for: Diagnostic significance of HRCT imaging features in adult mycoplasma pneumonia: a retrospective study
Source: Sci Rep. 2024 Jan 2;14:153. doi: 10.1038/s41598-023-50702-3 (PMC10761950; doi:10.1038/s41598-023-50702-3)
Supplement: Supplementary file 1 — Supplementary Information 1. [file 41598_2023_50702_MOESM1_ESM.xlsx]

## Sheet: Sheet1
MMP(Family name)	Tree-in-Bud Sign(TIB)	GGO	TIB+GGO（Tree Frog Sign）	Bronchial wall thickening	Less air-bronchogram	Pleural involvement	Less pleural effusion	Single lobe	Multiple lobes	Less cavity	OCAP(Family name)	Tree-in-Bud Sign(TIB)	GGO	TIB+GGO（Tree Frog Sign）	Bronchial wall thickening	Less air-bronchogram	Pleural involvement	Less pleural effusion	Single lobe	Multiple lobes	Less cavity
陈(Chen)	1	1	1	1	1	1	1	1	1	1	陈(Chen)	1	1	1	1	1	1	1	1	1	1
陈(Chen）	1	1	1	1	1	1	1	1	1	1	陈(Chen)	1	1	1	1	1	1	1	1	1	1
陈(Chen）	0	1	1	1	1	1	1	1	1	1	陈(Chen)	1	1	0	1	0	1	1	1	0	1
崔(Cui)	0	1	1	1	1	1	1	0	0	1	陈(Chen)	0	0	0	1	0	1	1	0	0	0
崔(Cui)	0	1	1	0	1	0	1	0	0	1	陈(Chen)	0	0	0	0	0	0	1	0	0	0
杜(Du)	0	1	1	1	1	1	1	1	1	1	崔(Cui)	1	1	1	1	1	1	1	1	1	1
杜(Du)	0	1	1	1	1	1	1	1	1	1	崔(Cui)	1	1	1	1	1	1	1	1	1	1
杜(Du)	1	1	1	1	1	1	1	1	1	1	崔(Cui)	1	1	0	1	0	1	1	1	0	1
杜(Du)	1	1	1	1	1	1	1	1	1	1	崔(Cui)	1	0	0	1	0	1	1	1	0	1
杜(Du)	1	1	1	1	1	1	1	1	1	1	崔(Cui)	0	0	0	0	0	0	1	0	0	0
杜(Du)	1	1	1	1	1	1	1	1	1	1	杜(Du)	1	1	1	1	1	1	1	1	1	1
杜(Du)	1	1	1	1	1	1	1	1	1	1	杜(Du)	1	1	1	1	1	1	1	1	1	1
杜(Du)	1	1	1	1	1	1	1	1	0	1	杜(Du)	1	1	0	1	0	1	1	1	0	1
杜(Du)	1	1	1	1	1	1	1	0	0	1	杜(Du)	1	0	0	1	0	1	1	1	0	1
杜(Du)	1	1	1	1	1	1	1	0	0	1	杜(Du)	0	0	0	0	0	0	1	0	0	0
杜(Du)	1	1	1	0	1	0	1	0	0	1	范(Fan)	1	1	1	1	1	1	1	1	1	1
杜(Du)	1	1	1	0	1	0	1	0	0	1	范(Fan)	1	1	1	1	1	1	1	1	1	1
杜(Du)	1	1	1	0	1	0	1	0	0	1	樊(Fan)	1	1	0	1	0	1	1	1	0	1
杜(Du)	0	1	0	0	0	0	1	0	0	1	樊(Fan)	1	0	0	1	0	1	1	1	0	1
杜(Du)	0	0	0	0	0	0	0	0	0	0	樊(Fan)	0	0	0	0	0	0	1	0	0	0
范(Fan)	1	1	1	1	1	1	1	1	1	1	房(Fang)	1	1	1	1	1	1	1	1	1	1
范(Fan)	1	1	1	1	1	1	1	1	1	1	房(Fang)	1	1	0	1	1	1	1	1	0	1
范(Fan)	1	1	1	1	1	1	1	1	1	1	房(Fang)	1	0	0	1	0	1	1	1	0	1
范(Fan)	1	1	1	1	1	1	1	0	0	1	房(Fang)	0	0	0	0	0	0	1	0	0	0
樊(Fan)	1	1	1	0	1	0	1	0	0	1	房(Fang)	0	0	0	0	0	0	0	0	0	0
高(Gao)	1	1	1	1	1	1	1	1	1	1	付(Fu)	1	1	1	1	1	1	1	1	1	1
高(Gao)	1	1	1	1	1	1	1	1	1	1	付(Fu)	1	1	1	1	1	1	1	1	1	1
高(Gao)	1	1	1	1	1	1	1	1	1	1	付(Fu)	1	0	0	1	0	1	1	1	0	1
高(Gao)	1	1	1	1	1	1	1	1	1	1	付(Fu)	0	0	0	1	0	1	1	0	0	0
高(Gao)	1	1	1	1	1	1	1	1	0	1	傅(Fu)	0	0	0	0	0	0	0	0	0	0
高(Gao)	1	1	1	1	1	1	1	1	0	1	何(He)	1	1	1	1	1	1	1	1	1	1
高(Gao)	1	1	1	1	1	0	1	0	0	1	何(He)	1	1	1	1	1	1	1	1	1	1
高(Gao)	1	1	1	1	1	0	1	0	0	1	何(He)	1	1	0	1	0	1	1	1	0	1
高(Gao)	1	1	0	0	1	0	1	0	0	1	何(He)	0	0	0	1	0	1	1	0	0	0
高(Gao)	1	1	0	0	0	0	1	0	0	1	何(He)	0	0	0	0	0	0	0	0	0	0
何(He)	1	1	1	1	1	1	1	1	1	1	季(Ji)	1	1	1	1	1	1	1	1	1	1
何(He)	1	1	1	1	1	1	1	1	1	1	季(Ji)	1	1	1	1	1	1	1	1	1	1
何(He)	1	1	1	1	1	1	1	1	1	1	季(Ji)	1	0	0	1	0	1	1	1	0	1
何(He)	1	1	1	1	1	0	1	0	0	1	纪(Ji)	0	0	0	0	0	0	1	0	0	0
何(He)	1	1	1	0	1	0	1	0	0	1	纪(Ji)	0	0	0	0	0	0	0	0	0	0
李(Li)	1	1	1	1	1	1	1	1	1	1	贾(Jia)	1	1	1	1	1	1	1	1	1	1
李(Li)	1	1	1	1	1	1	1	1	1	1	贾(Jia)	1	1	1	1	1	1	1	1	1	1
李(Li)	1	1	1	1	1	1	1	1	1	1	贾(Jia)	1	1	0	1	0	1	1	1	0	1
李(Li)	1	1	1	1	1	1	1	1	1	1	贾(Jia)	1	0	0	1	0	1	1	0	0	1
李(Li)	1	1	1	1	1	1	1	1	1	1	贾(Jia)	0	0	0	0	0	0	1	0	0	0
李(Li)	1	1	1	1	1	1	1	1	1	1	李(Li)	1	1	1	1	1	1	1	1	1	1
李(Li)	1	1	1	1	1	1	1	1	1	1	李(Li)	1	1	1	1	1	1	1	1	1	1
李(Li)	1	1	1	1	1	1	1	1	1	1	李(Li)	1	1	1	1	1	1	1	1	1	1
李(Li)	1	1	1	1	1	1	1	1	0	1	李(Li)	1	1	1	1	1	1	1	1	1	1
李(Li)	1	1	1	1	1	0	1	0	0	1	李(Li)	1	1	1	1	1	1	1	1	1	1
李(Li)	1	1	1	1	1	0	1	0	0	1	李(Li)	1	1	1	1	1	1	1	1	1	1
李(Li)	1	1	1	1	1	0	1	0	0	1	李(Li)	1	1	1	1	1	1	1	1	1	1
李(Li)	1	1	1	0	1	0	1	0	0	1	李(Li)	1	1	1	1	1	1	1	1	1	1
李(Li)	1	1	1	0	1	0	1	0	0	1	李(Li)	1	1	1	1	1	1	1	1	1	1
李(Li)	1	1	0	0	0	0	1	0	0	1	李(Li)	1	1	1	1	1	1	1	1	1	1
梁(Liang)	1	1	1	1	1	1	1	1	1	1	李(Li)	1	1	1	1	1	1	1	1	1	1
梁(Liang)	1	1	1	1	1	1	1	1	1	1	李(Li)	1	1	0	1	1	1	1	1	0	1
梁(Liang)	1	1	1	1	1	1	1	1	0	1	李(Li)	1	1	0	1	0	1	1	1	0	1
梁(Liang)	1	1	1	0	1	0	1	0	0	1	李(Li)	1	0	0	1	0	1	1	1	0	1
梁(Liang)	1	1	0	0	0	0	1	0	0	1	李(Li)	1	0	0	1	0	1	1	1	0	1
林(Lin)	1	1	1	1	1	1	1	1	1	1	李(Li)	1	0	0	1	0	1	1	1	0	1
林(Lin)	1	1	1	1	1	1	1	1	1	1	李(Li)	1	0	0	1	0	1	1	1	0	1
林(Lin)	1	1	1	1	1	1	1	0	0	1	李(Li)	1	0	0	1	0	1	1	1	0	1
林(Lin)	1	1	1	0	1	0	1	0	0	1	李(Li)	0	0	0	1	0	1	1	0	0	0
林(Lin)	1	0	0	0	0	0	0	0	0	1	李(Li)	0	0	0	1	0	1	1	0	0	0
马(Ma)	1	1	1	1	1	1	1	1	1	1	李(Li)	0	0	0	1	0	1	1	0	0	0
马(Ma)	1	1	1	1	1	1	1	1	1	1	李(Li)	0	0	0	1	0	0	1	0	0	0
马(Ma)	1	1	1	1	1	1	1	1	0	1	李(Li)	0	0	0	0	0	0	1	0	0	0
马(Ma)	1	1	1	1	1	0	1	0	0	1	李(Li)	0	0	0	0	0	0	1	0	0	0
马(Ma)	0	1	0	0	1	0	1	0	0	1	李(Li)	0	0	0	0	0	0	1	0	0	0
孟(Meng)	1	1	1	1	1	1	1	1	1	1	李(Li)	0	0	0	0	0	0	0	0	0	0
孟(Meng)	1	1	1	1	1	1	1	1	1	1	李(Li)	0	0	0	0	0	0	0	0	0	0
孟(Meng)	1	1	1	1	1	1	1	1	1	1	李(Li)	0	0	0	0	0	0	0	0	0	0
孟(Meng)	1	1	1	1	1	0	1	0	0	1	李(Li)	0	0	0	0	0	0	0	0	0	0
孟(Meng)	1	1	1	0	1	0	1	0	0	1	李(Li)	0	0	0	0	0	0	0	0	0	0
钱(Qian)	1	1	1	1	1	1	1	1	1	1	刘(Liu)	1	1	1	1	1	1	1	1	1	1
钱(Qian)	1	1	1	1	1	1	1	1	1	1	刘(Liu)	1	1	1	1	1	1	1	1	1	1
钱(Qian)	1	1	1	1	1	1	1	1	1	1	刘(Liu)	1	1	1	1	1	1	1	1	1	1
钱(Qian)	1	1	1	1	1	0	1	0	0	1	刘(Liu)	1	1	1	1	1	1	1	1	1	1
钱(Qian)	1	1	1	0	1	0	1	0	0	1	刘(Liu)	1	1	1	1	1	1	1	1	1	1
宋(Song)	1	1	1	1	1	1	1	1	1	1	刘(Liu)	1	1	1	1	1	1	1	1	1	1
宋(Song)	1	1	1	1	1	1	1	1	1	1	刘(Liu)	1	1	1	1	1	1	1	1	1	1
宋(Song)	1	1	1	1	1	1	1	1	1	1	刘(Liu)	1	1	1	1	1	1	1	1	1	1
宋(Song)	1	1	1	1	1	1	1	1	1	1	刘(Liu)	1	1	0	1	0	1	1	1	0	1
宋(Song)	1	1	1	1	1	1	1	1	1	1	刘(Liu)	1	1	0	1	0	1	1	1	0	1
宋(Song)	1	1	1	1	1	1	1	1	1	1	刘(Liu)	1	0	0	1	0	1	1	1	0	1
宋(Song)	1	1	1	1	1	1	1	1	1	1	刘(Liu)	1	0	0	1	0	1	1	1	0	1
宋(Song)	1	1	1	1	1	1	1	1	1	1	刘(Liu)	0	0	0	1	0	1	1	0	0	1
宋(Song)	1	1	1	1	1	1	1	1	1	1	刘(Liu)	0	0	0	1	0	1	1	0	0	0
宋(Song)	1	1	1	1	1	1	1	1	0	1	刘(Liu)	0	0	0	1	0	1	1	0	0	0
宋(Song)	1	1	1	1	1	1	1	1	0	1	刘(Liu)	0	0	0	0	0	0	1	0	0	0
宋(Song)	1	1	1	1	1	1	1	1	0	1	刘(Liu)	0	0	0	0	0	0	1	0	0	0
宋(Song)	1	1	1	1	1	0	1	0	0	1	刘(Liu)	0	0	0	0	0	0	0	0	0	0
宋(Song)	1	1	1	1	1	0	1	0	0	1	刘(Liu)	0	0	0	0	0	0	0	0	0	0
宋(Song)	1	1	1	1	1	0	1	0	0	1	刘(Liu)	0	0	0	0	0	0	0	0	0	0
宋(Song)	1	1	1	0	1	0	1	0	0	1	欧(Ou)	1	1	1	1	1	1	1	1	1	1
宋(Song)	1	1	1	0	1	0	1	0	0	1	欧(Ou)	0	1	1	1	1	1	1	1	1	1
宋(Song)	0	1	0	0	0	0	1	0	0	1	欧(Ou)	1	1	0	1	0	1	1	1	0	1
宋(Song)	0	1	0	0	0	0	1	0	0	1	欧阳(Ouyang)	1	0	0	1	0	1	1	0	0	0
宋(Song)	0	1	0	0	0	0	1	0	0	1	欧阳(Ouyang)	0	0	0	0	0	0	1	0	0	0
王(Wang)	1	1	1	1	1	1	1	1	1	1	庞(Pang)	1	1	1	1	1	1	1	1	1	1
王(Wang)	1	1	1	1	1	1	1	1	1	1	庞(Pang)	1	1	1	1	1	1	1	1	1	1
王(Wang)	1	1	1	1	1	1	1	1	1	1	庞(Pang)	1	1	0	1	0	1	1	1	0	1
王(Wang)	1	1	1	1	1	1	1	1	1	1	庞(Pang)	0	0	0	1	0	1	1	0	0	0
王(Wang)	1	1	1	1	1	1	1	1	1	1	庞(Pang)	0	0	0	0	0	0	1	0	0	0
王(Wang)	1	1	1	1	1	1	1	1	1	1	孙(Sun)	1	1	1	1	1	1	1	1	1	1
王(Wang)	1	1	1	1	1	1	1	1	1	1	孙(Sun)	1	1	1	1	1	1	1	1	1	1
王(Wang)	1	1	1	1	1	1	1	1	1	1	孙(Sun)	1	1	1	1	1	1	1	1	1	1
王(Wang)	1	1	1	1	1	1	1	1	1	1	孙(Sun)	1	1	1	1	1	1	1	1	1	1
王(Wang)	1	1	1	1	1	1	1	1	1	1	孙(Sun)	1	0	0	1	0	1	1	1	0	1
王(Wang)	1	1	1	1	1	1	1	1	1	1	孙(Sun)	1	0	0	1	0	1	1	1	0	1
王(Wang)	1	1	1	1	1	1	1	1	1	1	孙(Sun)	0	0	0	1	0	1	1	0	0	0
王(Wang)	1	1	1	1	1	1	1	1	0	1	孙(Sun)	0	0	0	1	0	1	1	0	0	0
王(Wang)	1	1	1	1	1	1	1	0	0	1	孙(Sun)	0	0	0	0	0	0	0	0	0	0
王(Wang)	1	1	1	1	1	1	1	0	0	1	孙(Sun)	0	0	0	0	0	0	0	0	0	0
王(Wang)	1	1	1	1	1	0	1	0	0	1	王(Wang)	1	1	1	1	1	1	1	1	1	1
王(Wang)	1	1	1	1	1	0	1	0	0	1	王(Wang)	1	1	1	1	1	1	1	1	1	1
王(Wang)	1	1	1	1	1	0	1	0	0	1	王(Wang)	1	1	1	1	1	1	1	1	1	1
王(Wang)	1	1	1	0	1	0	1	0	0	1	王(Wang)	1	1	1	1	1	1	1	1	1	1
王(Wang)	1	1	1	0	1	0	1	0	0	1	王(Wang)	1	1	1	1	1	1	1	1	1	1
王(Wang)	1	1	1	0	1	0	1	0	0	1	王(Wang)	1	1	1	1	1	1	1	1	1	1
王(Wang)	1	1	1	0	1	0	1	0	0	1	王(Wang)	1	1	0	1	0	1	1	1	0	1
王(Wang)	0	1	0	0	1	0	1	0	0	1	王(Wang)	1	1	0	1	0	1	1	1	0	1
王(Wang)	0	1	0	0	0	0	1	0	0	1	王(Wang)	1	0	0	1	0	1	1	1	0	1
王(Wang)	0	0	0	0	0	0	1	0	0	1	王(Wang)	0	0	0	1	0	1	1	0	0	1
辛(Xin)	1	1	1	1	1	1	1	1	1	1	王(Wang)	0	0	0	1	0	1	1	0	0	0
辛(Xin)	1	1	1	1	1	1	1	1	1	1	王(Wang)	0	0	0	1	0	1	1	0	0	0
辛(Xin)	1	1	1	1	1	1	1	1	0	1	王(Wang)	0	0	0	0	0	0	1	0	0	0
辛(Xin)	1	1	1	0	1	0	1	0	0	1	王(Wang)	0	0	0	0	0	0	1	0	0	0
辛(Xin)	0	1	0	0	0	0	1	0	0	1	王(Wang)	0	0	0	0	0	0	0	0	0	0
邢(Xing)	1	1	1	1	1	1	1	1	1	1	徐(Xu)	1	1	1	1	1	1	1	1	1	1
邢(Xing)	1	1	1	1	1	1	1	1	1	1	徐(Xu)	1	1	1	1	1	1	1	1	1	1
邢(Xing)	1	1	1	1	1	1	1	1	0	1	徐(Xu)	1	1	0	1	0	1	1	1	0	1
邢(Xing)	1	1	1	1	1	0	1	0	0	1	徐(Xu)	0	0	0	1	0	1	1	0	0	0
邢(Xing)	0	1	0	0	0	0	1	0	0	1	徐(Xu)	0	0	0	0	0	0	1	0	0	0
闫(Yan)	1	1	1	1	1	1	1	1	1	1	燕(Yan)	1	1	1	1	1	1	1	1	1	1
闫(Yan)	1	1	1	1	1	1	1	1	1	1	燕(Yan)	1	1	1	1	1	1	1	1	1	1
闫(Yan)	1	1	1	1	1	1	1	0	0	1	燕(Yan)	1	1	0	1	0	1	1	1	0	1
闫(Yan)	1	1	1	0	1	0	1	0	0	1	颜(Yan)	0	0	0	1	0	1	1	0	0	0
阎(Yan)	0	0	0	0	0	0	0	0	0	0	颜(Yan)	0	0	0	0	0	0	0	0	0	0
杨(Yang)	1	1	1	1	1	1	1	1	1	1	杨(Yang)	1	1	1	1	1	1	1	1	1	1
杨(Yang)	1	1	1	1	1	1	1	1	1	1	杨(Yang)	1	1	1	1	1	1	1	1	1	1
杨(Yang)	1	1	1	1	1	1	1	1	0	1	杨(Yang)	1	1	0	1	0	1	1	1	0	1
杨(Yang)	1	1	1	1	1	0	1	0	0	1	杨(Yang)	0	0	0	1	0	1	1	0	0	0
杨(Yang)	1	1	1	0	1	0	1	0	0	1	杨(Yang)	0	0	0	0	0	0	1	0	0	0
岳(Yue)	1	1	1	1	1	1	1	1	1	1	殷(Yin)	1	1	1	1	1	1	1	1	1	1
岳(Yue)	1	1	1	1	1	1	1	1	1	1	殷(Yin)	1	1	1	1	1	1	1	1	1	1
岳(Yue)	1	1	1	1	1	1	1	1	0	1	殷(Yin)	1	0	0	1	0	1	1	1	0	1
岳(Yue)	1	1	1	1	1	0	1	0	0	1	尹(Yin)	0	0	0	1	0	1	1	0	0	0
岳(Yue)	1	1	1	0	1	0	1	0	0	1	尹(Yin)	0	0	0	0	0	0	0	0	0	0
张(Zhang)	1	1	1	1	1	1	1	1	1	1	于(Yu)	1	1	1	1	1	1	1	1	1	1
张(Zhang)	1	1	1	1	1	1	1	1	1	1	于(Yu)	1	1	1	1	1	1	1	1	1	1
张(Zhang)	1	1	1	1	1	1	1	1	1	1	于(Yu)	1	1	1	1	1	1	1	1	1	1
张(Zhang)	1	1	1	1	1	1	1	1	1	1	于(Yu)	1	1	1	1	1	1	1	1	1	1
张(Zhang)	1	1	1	1	1	1	1	1	1	1	于(Yu)	1	1	0	1	0	1	1	1	0	1
张(Zhang)	1	1	1	1	1	1	1	1	1	1	于(Yu)	1	0	0	1	0	1	1	1	0	1
张(Zhang)	1	1	1	1	1	1	1	1	1	1	于(Yu)	0	0	0	1	0	1	1	0	0	0
张(Zhang)	1	1	1	1	1	1	1	1	1	1	于(Yu)	0	0	0	0	0	0	1	0	0	0
张(Zhang)	1	1	1	1	1	1	1	1	1	1	于(Yu)	0	0	0	0	0	0	1	0	0	0
张(Zhang)	1	1	1	1	1	1	1	1	1	1	于(Yu)	0	0	0	0	0	0	0	0	0	0
张(Zhang)	1	1	1	1	1	1	1	1	1	1	张(Zhang)	1	1	1	1	1	1	1	1	1	1
张(Zhang)	1	1	1	1	1	1	1	1	1	1	张(Zhang)	1	1	1	1	1	1	1	1	1	1
张(Zhang)	1	1	1	1	1	1	1	1	0	1	张(Zhang)	1	1	1	1	1	1	1	1	1	1
张(Zhang)	1	1	1	1	1	1	1	1	0	1	张(Zhang)	1	1	1	1	1	1	1	1	1	1
张(Zhang)	1	1	1	1	1	1	1	0	0	1	张(Zhang)	1	1	1	1	1	1	1	1	1	1
张(Zhang)	1	1	1	1	1	1	1	0	0	1	张(Zhang)	1	1	1	1	1	1	1	1	1	1
张(Zhang)	1	1	1	1	1	1	1	0	0	1	张(Zhang)	1	1	1	1	1	1	1	1	1	1
张(Zhang)	1	1	1	1	1	1	1	0	0	1	张(Zhang)	1	1	1	1	1	1	1	1	1	1
张(Zhang)	1	1	1	1	1	0	1	0	0	1	张(Zhang)	1	1	1	1	1	1	1	1	1	1
张(Zhang)	1	1	1	1	1	0	1	0	0	1	张(Zhang)	1	1	1	1	1	1	1	1	1	1
张(Zhang)	1	1	1	0	1	0	1	0	0	1	张(Zhang)	1	1	1	1	1	1	1	1	1	1
张(Zhang)	1	1	1	0	1	0	1	0	0	1	张(Zhang)	1	1	1	1	1	1	1	1	1	1
张(Zhang)	1	1	1	0	1	0	1	0	0	1	张(Zhang)	1	1	1	1	1	1	1	1	1	1
张(Zhang)	1	1	1	0	1	0	1	0	0	1	张(Zhang)	1	1	1	1	1	1	1	1	1	1
张(Zhang)	1	1	1	0	1	0	1	0	0	1	张(Zhang)	1	1	0	1	1	1	1	1	0	1
张(Zhang)	0	1	1	0	1	0	1	0	0	1	张(Zhang)	1	1	0	1	1	1	1	1	0	1
张(Zhang)	0	1	0	0	0	0	1	0	0	1	张(Zhang)	1	1	0	1	0	1	1	1	0	1
张(Zhang)	0	1	0	0	0	0	1	0	0	1	张(Zhang)	1	1	0	1	0	1	1	1	0	1
张(Zhang)	0	0	0	0	0	0	0	0	0	1	张(Zhang)	1	1	0	1	0	1	1	1	0	1
张(Zhang)	0	0	0	0	0	0	0	0	0	0	张(Zhang)	1	1	0	1	0	1	1	1	0	1
赵(Zhao)	1	1	1	1	1	1	1	1	1	1	张(Zhang)	1	0	0	1	0	1	1	1	0	1
赵(Zhao)	1	1	1	1	1	1	1	1	1	1	张(Zhang)	1	0	0	1	0	1	1	1	0	1
赵(Zhao)	1	1	1	1	1	1	1	1	1	1	张(Zhang)	1	0	0	1	0	1	1	1	0	1
赵(Zhao)	1	1	1	1	1	1	1	1	1	1	张(Zhang)	1	0	0	1	0	1	1	1	0	1
赵(Zhao)	1	1	1	1	1	1	1	1	1	1	张(Zhang)	0	0	0	1	0	1	1	0	0	0
赵(Zhao)	1	1	1	1	1	1	1	1	1	1	张(Zhang)	0	0	0	1	0	1	1	0	0	0
赵(Zhao)	1	1	1	1	1	1	1	1	0	1	张(Zhang)	0	0	0	1	0	1	1	0	0	0
赵(Zhao)	1	1	1	1	1	1	1	1	0	1	张(Zhang)	0	0	0	1	0	1	1	0	0	0
赵(Zhao)	1	1	1	1	1	1	1	0	0	1	张(Zhang)	0	0	0	1	0	1	1	0	0	0
赵(Zhao)	1	1	1	1	1	0	1	0	0	1	张(Zhang)	0	0	0	0	0	0	1	0	0	0
赵(Zhao)	1	1	1	1	1	0	1	0	0	1	张(Zhang)	0	0	0	0	0	0	1	0	0	0
赵(Zhao)	1	1	1	0	1	0	1	0	0	1	张(Zhang)	0	0	0	0	0	0	1	0	0	0
赵(Zhao)	0	1	0	0	1	0	1	0	0	1	张(Zhang)	0	0	0	0	0	0	1	0	0	0
赵(Zhao)	0	1	0	0	1	0	1	0	0	1	张(Zhang)	0	0	0	0	0	0	1	0	0	0
赵(Zhao)	0	0	0	0	0	0	1	0	0	1	张(Zhang)	0	0	0	0	0	0	1	0	0	0
郑(Zheng)	1	1	1	1	1	1	1	1	1	1	张(Zhang)	0	0	0	0	0	0	0	0	0	0
郑(Zheng)	1	1	1	1	1	1	1	1	1	1	张(Zhang)	0	0	0	0	0	0	0	0	0	0
郑(Zheng)	1	1	1	1	1	1	1	1	0	1	张(Zhang)	0	0	0	0	0	0	0	0	0	0
郑(Zheng)	1	1	1	1	1	0	1	0	0	1	张(Zhang)	0	0	0	0	0	0	0	0	0	0
郑(Zheng)	0	1	0	0	1	0	1	0	0	1	张(Zhang)	0	0	0	0	0	0	0	0	0	0
HRCT findings	MMP(n=200)			OCAP(n=200)			Sensitivity	Specificity	Accuracy	OR	P value(Chi square test)
Tree-in-Bud Sign(TIB)	174			1			0.875	0.375	0.625	4.2	0.01
GGO	193			1			0.975	0.5	0.7375	39	＜0.001
TIB+GGO（Tree Frog Sign）	175			1			0.875	0.625	0.75	11.6667	＜0.001
Bronchial wall thickening	146			0			0.725	0.25	0.4875	0.878788	0.799
Less air-bronchogram	181			0			0.925	0.6	0.7625	18.5	＜0.001
Pleural involvement	123			0			0.6	0.25	0.425	0.5	0.152
Less pleural effusion	195			0			0.975	0.125	0.55	5.57143	0.09
Single lobe	110			1			0.55	0.375	0.4625	0.733333	0.496
Multiple lobes	91			1			0.45	0.625	0.5375	1.36364	0.496
Less cavity	197			1			0.975	0.375	0.675	23.4	0.873
HRCT findings	MMP(n=200)			OCAP(n=200)			Sensitivity	Specificity	Accuracy	OR	P value(Chi square test)
TIB+GGO（Tree Frog Sign）+Less air-bronchogram	175			5			0.875	0.975	0.925	273	＜0.001
		193
