# Supplementary material for: Diagnostic significance of HRCT imaging features in adult mycoplasma pneumonia: a retrospective study
Source: Sci Rep. 2024 Jan 2;14:153. doi: 10.1038/s41598-023-50702-3 (PMC10761950; doi:10.1038/s41598-023-50702-3)
Supplement: Supplementary file 2 — Supplementary Information 2. [file 41598_2023_50702_MOESM2_ESM.zip]

Archive with 189 entries (161 files):
- image data/MPP/
- image data/MPP/cui/
- image data/MPP/cui/1.jpg
- image data/MPP/cui/2.jpg
- image data/MPP/cui/3.jpg
- image data/MPP/cui/4.jpg
- image data/MPP/cui/5.jpg
- image data/MPP/cui/6.jpg
- image data/MPP/du/
- image data/MPP/du/1.jpg
- image data/MPP/du/2.jpg
- image data/MPP/du/3.jpg
- image data/MPP/fan/
- image data/MPP/fan/2021092701.jpg
- image data/MPP/fan/2021092702.jpg
- image data/MPP/fan/2021092703.jpg
- image data/MPP/fan/2021092704.jpg
- image data/MPP/fan/2021092705.jpg
- image data/MPP/fan/2021100401.jpg
- image data/MPP/fan/2021100402.jpg
- image data/MPP/fan/2021100403.jpg
- image data/MPP/fan/2021100404.jpg
- image data/MPP/fan/2021100405.jpg
- image data/MPP/he/
- image data/MPP/he/1.jpg
- image data/MPP/he/2.jpg
- image data/MPP/he/3.jpg
- image data/MPP/he/4.jpg
- image data/MPP/he/5.jpg
- image data/MPP/he/6.jpg
- image data/MPP/li/
- image data/MPP/li/1.jpg
- image data/MPP/li/2.jpg
- image data/MPP/li/3.jpg
- image data/MPP/li2/
- image data/MPP/li2/1.jpg
- image data/MPP/li2/2.jpg
- image data/MPP/li2/3.jpg
- image data/MPP/li2/4.jpg
- image data/MPP/li2/5.jpg
- image data/MPP/li2/6.jpg
- image data/MPP/meng/
- image data/MPP/meng/1.jpg
- image data/MPP/meng/2.jpg
- image data/MPP/meng/3.jpg
- image data/MPP/qian/
- image data/MPP/qian/1.jpg
- image data/MPP/qian/2.jpg
- image data/MPP/qian/3.jpg
- image data/MPP/qian/4.jpg
- image data/MPP/qian/5.jpg
- image data/MPP/song/
- image data/MPP/song/2021092801.jpg
- image data/MPP/song/2021092802.jpg
- image data/MPP/song/2021092803.jpg
- image data/MPP/song/2021092804.jpg
- image data/MPP/song/2021092805.jpg
- image data/MPP/song/2021100501.jpg
- image data/MPP/song/2021100502.jpg
- image data/MPP/song/2021100503.jpg
- image data/MPP/song/2021100504.jpg
- image data/MPP/song/2021100505.jpg
- image data/MPP/wang/
- image data/MPP/wang/2021090901.jpg
- image data/MPP/wang/2021090902.jpg
- image data/MPP/wang/2021090903.jpg
- image data/MPP/wang/2021090904.jpg
- image data/MPP/wang/2021090905.jpg
- image data/MPP/wang/2021090906.jpg
- image data/MPP/wang/2021091701.jpg
- image data/MPP/wang/2021091702.jpg
- image data/MPP/wang/2021091703.jpg
- image data/MPP/wang/2021091704.jpg
- image data/MPP/wang/2021091705.jpg
- image data/MPP/wang/2021091706.jpg
- image data/MPP/wang2/
- image data/MPP/wang2/wang (1).jpg
- image data/MPP/wang2/wang (2).jpg
- image data/MPP/wang2/wang (3).jpg
- image data/MPP/wang2/wang (4).jpg
- image data/MPP/wang2/wang (5).jpg
- image data/MPP/yang/
- image data/MPP/yang/yang (1).jpg
- image data/MPP/yang/yang (2).jpg
- image data/MPP/yang/yang (3).jpg
- image data/MPP/yang/yang (4).jpg
- image data/MPP/yang/yang (5).jpg
- image data/MPP/yang/yang (6).jpg
- image data/MPP/yue/
- image data/MPP/yue/yue (1).jpg
- image data/MPP/yue/yue (2).jpg
- image data/MPP/yue/yue (3).jpg
- image data/MPP/zhang/
- image data/MPP/zhang/zhang (1).jpg
- image data/MPP/zhang/zhang (10).jpg
- image data/MPP/zhang/zhang (11).jpg
- image data/MPP/zhang/zhang (12).jpg
- image data/MPP/zhang/zhang (13).jpg
- image data/MPP/zhang/zhang (14).jpg
- image data/MPP/zhang/zhang (15).jpg
- image data/MPP/zhang/zhang (16).jpg
- image data/MPP/zhang/zhang (17).jpg
- image data/MPP/zhang/zhang (2).jpg
- image data/MPP/zhang/zhang (3).jpg
- image data/MPP/zhang/zhang (4).jpg
- image data/MPP/zhang/zhang (5).jpg
- image data/MPP/zhang/zhang (6).jpg
- image data/MPP/zhang/zhang (7).jpg
- image data/MPP/zhang/zhang (8).jpg
- image data/MPP/zhang/zhang (9).jpg
- image data/MPP/zhang2/
- image data/MPP/zhang2/zhang (1).jpg
- image data/MPP/zhang2/zhang (2).jpg
- image data/MPP/zhang2/zhang (3).jpg
- image data/MPP/zhang2/zhang (4).jpg
- image data/MPP/zhang2/zhang (5).jpg
- image data/MPP/zhang2/zhang (6).jpg
- image data/MPP/zhang2/zhang (7).jpg
- image data/MPP/zhang2/zhang (8).jpg
- image data/MPP/zhao/
- image data/MPP/zhao/zhao (1).jpg
- image data/MPP/zhao/zhao (10).jpg
- image data/MPP/zhao/zhao (2).jpg
- image data/MPP/zhao/zhao (3).jpg
- image data/MPP/zhao/zhao (4).jpg
- image data/MPP/zhao/zhao (5).jpg
- image data/MPP/zhao/zhao (6).jpg
- image data/MPP/zhao/zhao (7).jpg
- image data/MPP/zhao/zhao (8).jpg
- image data/MPP/zhao/zhao (9).jpg
- image data/MPP/zhao2/
- image data/MPP/zhao2/zhao (1).jpg
- image data/MPP/zhao2/zhao (2).jpg
- image data/OCAP/
- image data/OCAP/cui/
- image data/OCAP/cui/cui (1).jpg
- image data/OCAP/cui/cui (2).jpg
- image data/OCAP/cui/cui (3).jpg
- image data/OCAP/cui/cui (4).jpg
- image data/OCAP/cui/cui (5).jpg
- image data/OCAP/cui/cui (6).jpg
- image data/OCAP/du/
- image data/OCAP/du/du (1).jpg
- image data/OCAP/du/du (2).jpg
- image data/OCAP/du/du (3).jpg
- image data/OCAP/du/du (4).jpg
- image data/OCAP/du/du (5).jpg
- image data/OCAP/du/du (6).jpg
- image data/OCAP/du/du (7).jpg
- image data/OCAP/fan/
- image data/OCAP/fan/fan (1).jpg
- image data/OCAP/fan/fan (2).jpg
- image data/OCAP/fan/fan (3).jpg
- image data/OCAP/fan/fan (4).jpg
- image data/OCAP/fan/fan (5).jpg
- image data/OCAP/jia/
- image data/OCAP/jia/jia (1).jpg
- image data/OCAP/jia/jia (2).jpg
- image data/OCAP/jia/jia (3).jpg
- image data/OCAP/jia/jia (4).jpg
- image data/OCAP/jia/jia (5).jpg
- image data/OCAP/jia2/
- image data/OCAP/jia2/jia (1).jpg
- image data/OCAP/jia2/jia (2).jpg
- image data/OCAP/jia2/jia (3).jpg
- image data/OCAP/liu/
- image data/OCAP/liu/liu (1).jpg
- image data/OCAP/liu/liu (2).jpg
- image data/OCAP/liu/liu (3).jpg
- image data/OCAP/liu/liu (4).jpg
- image data/OCAP/liu/liu (5).jpg
- image data/OCAP/wang/
- image data/OCAP/wang/wang (1).jpg
- image data/OCAP/wang/wang (2).jpg
- image data/OCAP/wang/wang (3).jpg
- image data/OCAP/wang2/
- image data/OCAP/wang2/wang (1).jpg
- image data/OCAP/wang2/wang (2).jpg
- image data/OCAP/wang2/wang (3).jpg
- image data/OCAP/wang2/wang (4).jpg
- image data/OCAP/wang2/wang (5).jpg
- image data/OCAP/xu/
- image data/OCAP/xu/xu (1).jpg
- image data/OCAP/xu/xu (2).jpg
- image data/OCAP/xu/xu (3).jpg
- image data/OCAP/xu/xu (4).jpg
- image data/OCAP/xu/xu (5).jpg
- image data/OCAP/xu/xu (6).jpg
- image data/OCAP/xu/xu (7).jpg
